# Supplementary material for: On the Simulation of Photoreactions Using Restricted Open-Shell Kohn–Sham Theory
Source: Molecules. 2024 Sep 23;29(18):4509. doi: 10.3390/molecules29184509 (PMC11434057; doi:10.3390/molecules29184509)
Supplement: Supplementary file 1 [file molecules-29-04509-s001.zip]

Archive with 19 entries (19 files):
- citrate_HOMO_BOMD.mpg
- citrate_HOMO_CPMD.mpg
- citrate_LUMO_BOMD.mpg
- citrate_LUMO_CPMD.mpg
- citrate_qchem.mpg
- ethene_CPMD_in1
- ethene_CPMD_in2
- ethene_CPMD_in3
- ethene_HOMO_BOMD.mpg
- ethene_HOMO_CPMD.mpg
- ethene_LUMO_BOMD.mpg
- ethene_LUMO_CPMD.mpg
- ethene_qchem.mpg
- ethene_qchem_in1
- toluol_HOMO_BOMD.mpg
- toluol_HOMO_CPMD.mpg
- toluol_LUMO_BOMD.mpg
- toluol_LUMO_CPMD.mpg
- toluol_qchem.mpg
