# Supplementary material for: On the Simulation of Photoreactions Using Restricted Open-Shell Kohn–Sham Theory
Source: Molecules. 2024 Sep 23;29(18):4509. doi: 10.3390/molecules29184509 (PMC11434057; doi:10.3390/molecules29184509)
Supplement: Supplementary file 1 [file molecules-29-04509-s001.zip › ethene_CPMD_in3]

 &CPMD
   MOLECULAR DYNAMICS
   QUENCH BO
   ROKS
   ODIIS
     2
   MAXSTEP
     4000
   TIMESTEP
     4
   EMASS
     400
   RHOOUT BANDS SAMPLE = 10
     2
     -6 -7
   TRAJECTORY XYZ SAMPLE
     -10
   RESTART COORDINATES LATEST
   RESTART VELOCITIES ACCUMULATORS
 &END
   LOW SPIN EXCITATION
 &SYSTEM
   CELL
     20.0 0.75 0.75 0.0 0.0 0.0
   CUTOFF
     70.0
   SYMMETRY
     8
 &END
 &ATOMS
*C_MT_BLYP KLEINMAN-BYLANDER
     LMAX=P
     2
      8.5000  7.5000  7.5000
     11.5000  7.5000  7.5000
*H_MT_BLYP KLEINMAN-BYLANDER
     LMAX=S
     4
     12.5000  9.3000  7.5000
      7.5000  5.7000  7.5000
      7.5000  9.3000  7.5000
     12.5000  5.7000  7.5000
 &END
 &DFT
   FUNCTIONAL BLYP
 &END
