# Supplementary material for: On the Simulation of Photoreactions Using Restricted Open-Shell Kohn–Sham Theory
Source: Molecules. 2024 Sep 23;29(18):4509. doi: 10.3390/molecules29184509 (PMC11434057; doi:10.3390/molecules29184509)
Supplement: Supplementary file 1 [file molecules-29-04509-s001.zip › ethene_qchem_in1]

$molecule
0 1
    C            4.498006    3.968829    3.968829
    C            6.085538    3.968829    3.968829
    H            6.614715    4.921348    3.968829
    H            3.968829    3.016310    3.968829
    H            3.968829    4.921348    3.968829
    H            6.614715    3.016310    3.968829
$end

$rem
BASIS = 6-311G**
GUI = 2
JOB_TYPE = Optimization
MAKE_CUBE_FILES = 1
METHOD = BLYP
MOLDEN_FORMAT = 1
OS_ROSCF = 0
PRINT_ORBITALS = 1
SCF_CONVERGENCE = 8
$end

$plots
   Plot the orbitals
  40  -4.0   4.0
  40  -4.0   4.0
  40  -4.0   4.0
   2   0   0   0
   8   9
$end

@@@

$molecule
READ
$end

$rem
AIMD_INIT_VELOC = THERMAL
AIMD_METHOD = BOMD
AIMD_STEPS = 1000
AIMD_TEMP = 300
BASIS = 6-311G**
GUI = 2
JOB_TYPE = AIMD
MAKE_CUBE_FILES = 1
METHOD = BLYP
MOLDEN_FORMAT = 1
OS_ROSCF = 1
PRINT_ORBITALS = 1
SCF_CONVERGENCE = 8
SCF_GUESS = READ
TIME_STEP = 10
$end


$plots
   Plot the orbitals
  40  -4.0   4.0
  40  -4.0   4.0
  40  -4.0   4.0
   2   0   0   0
   8   9
$end
